# Supplementary material for: LEAFY and WAPO1 jointly regulate spikelet number per spike and floret development in wheat
Source: Development. 2024 Jul 31;151(15):dev202803. doi: 10.1242/dev.202803 (PMC11317094; doi:10.1242/dev.202803)
Supplement: Table S1. Primers used in this study. [file develop-151-202803-TableS1.xlsx]

## Sheet: data S1
Data S1. Primers used in this study.
Alleles (left is Chinese spring)	RefSeq v1 chr2B	Marker Name	Primer Name	Primer sequence	PCR condition	Note
AG/AA (splice site)	693234383	LFY-A	FJP049f	CGTAGATACTTGGAGAGGAAATGAAAT	95 °C 3 min; 4 cycles of 95 °C 30 s, 61 °C to 59 °C touchdown -0.5 °C/cyc 30 s, 72 °C 1 min; 35 cycles of 95 °C 30 s, 59 °C 30 s, 72 °C 1 min; 72 °C 7 min, 10 °C forever.	CAPS marker for LFY-A EMS mutation identified in mutant line Kronos2613
			FJP050r	CAAACACACACACAAAGGCC	with DMSO	After BsgI digestion WT shows 4 bands (402, 319, 189, 60 bp) and mutant 3 bands (402, 319, 249 bp)
CAG/TAG (protein Q249*)	658199656	LFY-B	SP294f	ACAGTCACGGCTTTATATGG	95 °C 3 min; 35 cycles of 95 °C 30 s, 60 °C 30 s, 72 °C 50 s; 72 °C 7 min, 10 °C forever	CAPS marker for LFY-B EMS mutation identified in mutant line Kronos350
			SP297r	AAACTGAATACAGCTGCATG		After BtsI digestion WT cut (973 +145 bp) and mutant not cut (1118 bp)
Primer name and function				Primer sequence
LFY cloning into vectors used for transgenic plants
LFY-A-GW-F			Underlined is the attB site	GGGGACAAGTTTGTACAAAAAAGCTGCCACCATGGATCCCAACGACGCCTTC
LFY-A-GW-R2	For construct with 3xHA		Underlined is the attB site	GGGGACCACTTTGTACAAGAAAGCTGAACGGAACATGGGCGGCGGCATGG
LFY genotyping in transgenic plants
LFY-genotyping-R5				GTCGTTGGGATCCATGGTG
UBI-F2				CAGAGATGCTTTTTGTTCGC
Generation of pDONR/zeo-WAPO1 construct for coIP
WAPO1_BP_F			Underlined is the attB site	GGGGACAAGTTTGTACAAAAAAGCAGGCTATGAACCTACTGCCTCACCA
WAPO1_BP_R	For construct with 4xMYC tag		Underlined is the attB site	GGGGACCACTTTGTACAAGAAAGCTGGGTCACCATGCATCCCATGCA
Quantification of LFY transcript levels by qRT-PCR
LFY_qPCR_F				AAGAACGGGCTGGACTACCT
LFY_qPCR_R				CCTTGGTTGGACACTTCTGG
Actin_qPCR_F				ACCTTCAGTTGCCCAGCAAT
Actin_qPCR_R				CAGAGTCGAGCACAATACCAGTTG
