# Supplementary material for: LEAFY and WAPO1 jointly regulate spikelet number per spike and floret development in wheat
Source: Development. 2024 Jul 31;151(15):dev202803. doi: 10.1242/dev.202803 (PMC11317094; doi:10.1242/dev.202803)
Supplement: Table S2. [file develop-151-202803-TableS2.xlsx]

## Sheet: data S2 (Fig. 1)
Data S2. Supporting data for Fig. 1. lfy mutant effects on spikelet number per spike (Fig. 1C), days to heading (Fig. 1D), leaf number (Fig. 1E), and frequency of floral deffects (Fig. 1F).
Spikelet number per spike (SNS). Fig. 1C.				Days to heading (DTH). Fig. 1D.				Leaf number (LN). Fig. 1E.					Frequency of floral organ abnormalities in lfy mutants. Fig. 1F.
															Palea			Lodicule			Stamens			Pistil
	WT	lfy		Experiment	WT	lfy			WT	lfy			Spikelet position	Floret position	N-normal, S-split	No. fused lodicules	Stamen fusion	Stamen fusion	Pistil fusion	Fusion with membranous organ	No. of N-normal, Ab-abnormal	Fusion with membranous organ	Pistil fusion	N-normal, M-multiple pistils	Stamen fusion	Fusion with membranous organ	Examples of differnet floral organ abnormalities.
	18	11		Exp1	54	52			10	10			Base	1	S	1			1	1	1 N			M
	18	11		Exp1	52	49			11	10			Base	1	S	1					2 N			M			Split palea			Lodicule-Stamen-Stigma			Palea with lodicule fusion				Wildtype
	17	11		Exp1	52	51			10	11			Base	1	S			1	1	1			1	M
	16	11		Exp1	56	49			11	11			Base	1	S			1	1		1 N			M		1
	16	11		Exp1	51	49			11	10			Base	1	S	2				1	2 N			M
	18	11		Exp1	53	50			11	11			Base	1	S				1	1			1	M
	18	11		Exp1	53	48			11	10			Base	1	S	4					3 N			M
	18	11		Exp1	53	47			11	10			Base	1	S	1	1				1 N			M
	19	11		Exp2	50	52			11	.			Base	1	S	2					1 N	1	1	M
Mean	17.5556	11		Exp2	50	51		Mean	10.7778	10.375
SD	1.01379	0		Exp2	57	50		SD	0.440959	0.517549			Base	2	N	1		1			2 N			M	1	1
N	9	9		Exp2	54	53		N	9	8			Base	2	N	1					1 N		1	M
SEM	0.337931	0		Exp2	51	52		SEM	0.146986	0.182981			Base	2	N	1		1			2 N			M
P t-TEST	1.5308e-12			Exp2	55	51		P t-TEST	0.103545				Base	2	N			1					1	M	1	1
				Exp2	52	51							Base	2	N			2			1 N			M
				Exp2	52	54							Base	2	N						1 N			M		1
				Exp2	53	53							Base	2	N	1		2			1 N			M
				Exp2	54	51							Base	2	N	1		2			1 N			M			Fused lodicule-stamen			Membranous organ-Stamen-Pistil				Multiple pistils			Stamens fused to lodicules and converted into membranous organs
				Exp2	51	53							Base	2	N	1		2					1	M
				Exp2	51	53
				Exp2	51	54							Middle	1	N	1					2 N			M	1
				Exp2	51	53							Middle	1	S	1		1		1				M	1
				Exp2	51	53							Middle	1	N	1					1 N			M		1
				Exp2	50	54							Middle	1	N	3					2 N		1	M
				Exp2	51	54							Middle	1	N	2					2 N	1	1	M
				Exp2	52	52							Middle	1	N	1		1		1				M	1
				Exp2	50	52							Middle	1	N			2			1 N			M
				Exp2	50	54							Middle	1	N	4					3 N			N
				Exp2	49	54							Middle	1	N	1		1	1	1				M
				Exp2	49	53
				Exp2	51	53							Middle	2	N	2	1				1 N			M	1
				Exp2	50	53							Middle	2	N	2					3 N			N
				Exp2	50								Middle	2	N	2	1				1 N			M
				Exp2	50								Middle	2	N	3					2 N			M		1
				Exp2	50								Middle	2	N	2					1 N	1		M		1
				Mean	51.6857	51.8125							Middle	2	N			2		1	1 N			M
				SD	1.92157	1.90817							Middle	2	N	3	1				1 N			M
				N	35	32							Middle	2	N	4					3 N			N
				SEM	0.324805	0.337321							Middle	2	N	3					3 N			N
				P t-TEST	0.787508
				P ANOVA	0.76								Distal	1	N						2 N			M		1
				Exp. used as block									Distal	1	N	1		1			2 N			M
													Distal	1	N	2					2 N, 1 Ab			M
													Distal	1	N	2					2 N			M	1
													Distal	1	N	1		1			1 N, 1 Ab			M
													Distal	1	N			1	1		1 N			M
													Distal	1	N	1					3 N			M	2
													Distal	1	N	4					3 N			M	1
													Distal	1	N	1					1 N	1	1	M
													Distal	2	N	1					2 Ab			M	1
													Distal	2	N	1					2 N, 1 Ab			M
													Distal	2	N	2				1	2 N			M
													Distal	2	N	2					1 N			M
													Distal	2	N	1					3 N			N
													Distal	2	N	2			1	1				M		1
													Distal	2	N	2	1				1 Ab			M	1	1
													Distal	2	N	2					2 N			M	1
													Distal	2	N	2					2 N			M
