# Supplementary material for: LEAFY and WAPO1 jointly regulate spikelet number per spike and floret development in wheat
Source: Development. 2024 Jul 31;151(15):dev202803. doi: 10.1242/dev.202803 (PMC11317094; doi:10.1242/dev.202803)
Supplement: Table S3. Supporting data for Fig. S1. Effect of individual and combined LFY mutation on SNS. [file develop-151-202803-TableS3.xlsx]

## Sheet: data S3 (Fig. S1)
Data S3. Supporting data for Fig. S1. Effect of individual and combined LFY mutation on SNS.
lfy indicates the combined lfy-A lfy-B
	WT	lfy-A	lfy-B	lfy
	10	9	8	5
	11	9	9	6
	11	10	9	6
	11	10	10	6
	11	10	10	7
	11	10	10	7
	11	10	11	7
	12	11	11	7
	12	11	11	8
	12	11	11	8
	12	11	11	8
	12	11	11	8
	13	11	11	8
	13	11	11	8
	13	11	11	8
	13	11	11	8
	13	11	11	8
	13	11	11	8
	13	11	12	9
	14	11	12	9
	14	11	12	9
	14	11	12	9
	14	12	12	9
	14	12	12	9
	14	12	12	9
	14	12	12	9
	14	12	12	10
	14	12	13
	15	12	13
	15	12	13
	15	12	13
	15	12	13
		13	13
		13	13
		13	13
		13	13
		13	13
		13	13
			14
			14
			14
			14
			14
			14		Difference WT vs. lfy
Mean	12.9062	11.3421	11.8864	7.88889	5.01736
SD	1.42239	1.07241	1.46614	1.18754
N	32	38	44	27
SEM	0.251445	0.173968	0.221029	0.228543
Tukey test P < 0.05	a	b	b	c
