# Supplementary material for: LEAFY and WAPO1 jointly regulate spikelet number per spike and floret development in wheat
Source: Development. 2024 Jul 31;151(15):dev202803. doi: 10.1242/dev.202803 (PMC11317094; doi:10.1242/dev.202803)
Supplement: Table S4. Supporting Data for Fig. S2. Transcript levels of UBI:LFY-HA in leaves reltive to non-transgenic sister lines and Kronos. The LFY-A homeolog was used in these transgenic lines. [file develop-151-202803-TableS4.xlsx]

## Sheet: data S4 (Fig. S2)
Data S4. Supporting Data for Fig. S2. Transcript levels of UBI:LFY-HA in leaves reltive to non-transgenic sister lines and Kronos. The LFY-A homeolog was used in these transgenic lines.
Plant ID	Plant #	Transgene (+/-)	ACTIN CT	LFY CT	LFY / ACTIN	Average	SEM	t-test vs Neg.+Kronos
UBI:LFY-HA #2	53	+	26.4074	22.918	11.2309
UBI:LFY-HA #2	54	+	26.9081	23.1212	13.8034
UBI:LFY-HA #2	56	+	26.1308	22.2314	14.9225
UBI:LFY-HA #2	57	+	25.5439	22.9477	6.04706	11.501	1.9754	5.76002e-06
UBI:LFY-HA #14	60	+	25.448	23.2638	4.54482
UBI:LFY-HA #14	63	+	26.432	24.8375	3.01991
UBI:LFY-HA #14	67	+	25.2995	25.9852	0.621664
UBI:LFY-HA #14	68	+	25.3543	24.3096	2.06287	2.56232	0.824383	0.00094968
UBI:LFY-HA #8	69	+	28.9174	29.4487	0.691906
UBI:LFY-HA #8	77	+	26.9951	25.7979	2.29293
UBI:LFY-HA #8	78	+	27.6956	25.1566	5.81189
UBI:LFY-HA #8	80	+	27.1172	28.7966	0.312211	2.27723	1.25395	0.0223572
UBI:LFY-HA #4	81	+	27.2745	28.5641	0.409083
UBI:LFY-HA #4	85	+	27.695	25.5624	4.38507
UBI:LFY-HA #4	89	+	26.5934	23.7017	7.42187
UBI:LFY-HA #4	91	+	26.0225	23.5762	5.45002	4.41651	1.4765	0.0012315
UBI:LFY-HA #12	92	+	25.957	23.7547	4.60202
UBI:LFY-HA #12	97	+	26.5153	23.892	6.16137
UBI:LFY-HA #12	98	+	25.9222	24.9156	2.0092
UBI:LFY-HA #12	99	+	26.2614	22.1813	16.9139	7.42162	3.27791	0.00709769
UBI:LFY negative	15	-	26.734	33.2278	0.011096
UBI:LFY negative	23	-	26.9408	33.7279	0.00905458
UBI:LFY negative	24	-	26.0356	34.5464	0.00274169
UBI:LFY negative	52	-	25.3061	32.986	0.00487672	0.00694225	0.00190672
Kronos		-	26.5469	Undet.	0
Kronos		-	26.0303	35.2215	0.00171069
Kronos		-	25.0787	30.8208	0.018683
Kronos		-	25.9199	32.9017	0.00791167	0.00707634	0.00422569
