# Supplementary material for: LEAFY and WAPO1 jointly regulate spikelet number per spike and floret development in wheat
Source: Development. 2024 Jul 31;151(15):dev202803. doi: 10.1242/dev.202803 (PMC11317094; doi:10.1242/dev.202803)
Supplement: Table S5. Supporting data for Fig. 2. Effect of UBI:LFY-HA on spikelet number per spike (SNS) in Kronos wildtype (WT) and lfy mutant. [file develop-151-202803-TableS5.xlsx]

## Sheet: data S5 (Fig. 2)
Data S5. Supporting data for Fig. 2. Effect of UBI:LFY-HA on spikelet number per spike (SNS) in Kronos wildtype (WT) and lfy mutant.
	Spikelet number per spike (SNS).							Grain number per plant
	LFY (WT)		lfy (mutant)					lfy (mutant)				Lfy (wildtype)
	Non-transgenic	Transgenic	Non-transgenic	Transgenic				Non-transgenic	Transgenic			Non-transgenic	Transgenic
	16	18	9	13				4	137			120	36
	17	18	9	16				0	22			150	37
	16	18	10	13				1	33			54	148
	16	17	10	14				7	11			51	55
	18	18	10	15				2	24				107
	16	18	9	13				0	22				40
	17	18	10	13				1	0				20
		17	10	13				0	0				45
		18	10	15				5	0				42
		16	11	14				6	5				11
		19	10					7	15				35
		17	10					4	42				7
		18	10					0	1				5
		17	11					0	3				33
		18						3	6				8
		18						1	9				46
		17						2	16				32
		17						2					10
		18						3					24
		19						4					4
		19						5					33
		19						5					8
		16					Grains	7					37
		17					Average	2.66667	22.5				1
		19					SD	2.66369	35.5825		Average	93.75	34.3333
		16					N	15	12		SD	49.196	33.2771
		18					SEM	0.687761	10.2718		N	4	24
		18					ANOVA 1	0.0003			SEM	24.598	6.79265
SNS		17					1 Data transformed using power transformation (**-0.1)				ANOVA 1	0.0189
Average	16.5714	17.6897	9.92857	13.9			to restore homogeneity of variances and normality of residuals.				1 Data transformed using power transformation (**0.1)
SD	0.786796	0.890564	0.615728	1.1005							to restore homogeneity of variances and normality of residuals.
N	7	29	14	10
SEM	0.297381	0.165374	0.16456	0.34801
t-test (WT v. transgenic)	0.0045164		8.78275e-08
Transgenic effect	1.11823		3.97143
lfy vs. LFY (WT)	1.03092e-14
Mutant effect	-6.64286
