# Supplementary material for: LEAFY and WAPO1 jointly regulate spikelet number per spike and floret development in wheat
Source: Development. 2024 Jul 31;151(15):dev202803. doi: 10.1242/dev.202803 (PMC11317094; doi:10.1242/dev.202803)
Supplement: Table S6. Supporting data for Fig. 3. Genetic interactions for spikelet number per spike (SNS) between lfy and wapo1 loss-of-function mutants, and rate of spikelet meristem development (Fig. 3C-D). [file develop-151-202803-TableS6.xlsx]

## Sheet: data S6 (Fig. 3)
Data S6. Supporting data for Fig. 3. Genetic interactions for spikelet number per spike (SNS) between lfy and wapo1 loss-of-function mutants, and rate of spikelet meristem development (Fig. 3C-D) .
Genetic interaction between LFY and WAPO1 for SNS. Fig. 3B.						ANOVA for SNS						Rate of spikelet formation in wildtype Kronos and lfy mutants under LD. Eperiment 1. Fig. 3C.														Rate of spikelet formation in wildtype Kronos, lfy and wapo1 mutants. Seedlings were grown for 8 days under short days (8 h light) and the transferred to long days (16 h light). Eperiment 2. Fig. 3D.
SNS	WT	lfy	wapo1	lfy wapo1		SNS	Sum Sq	Df	F value	P (>F)									WT											WT
	15	9	10	9		WAPO1	121.51	1	250.7	<0.0001		Replication	d15	d16	d17	d18	d19	d20	d21	d22	d23	d24	d25	Rate 22-15		Replication	d20	d22	d24	d26	d28	d30	d32	Rate 30-20
	14	10	9	8		LFY	104.56	1	215.73	<0.0001		1	4	5	3	7	8	11	10	15	16	16	17			1	2	4	6	8	14	16	16
	16	10	10	11		Interaction	73.33	1	151.31	<0.0001		2	3	4	5	8	10	10	14	15	16	15	16			2	3	4	5	8	15	17	17
	14	10	9	9		Residuals	25.202					3	1	5	5	7	6	10	11	16	16	14	15			3	2	3	6	10	15	16	17
	16	10	10	9		SNS LSMEANS						4	1	5	6	6	9	10	12	15	13	15	15			4	.	.	5	.	.	.	.
	15	10	8	10		WAPO1	LFY	SNS	SE			5	4	3	6	6	6	10	11	15	14	16	16			Average	2.33333	3.66667	5.5	8.66667	14.6667	16.3333	16.6667	1.4
	14	10	10	9		WT	WT	14.833	0.201			6	2	4	6	4	8	11	12	16	16	15	15			Stdev.	0.57735	0.57735	0.57735	1.1547	0.57735	0.57735	0.57735
	15	9	10	9		WT	mt	9.786	0.186			Average	2.5	4.33333	5.16667	6.33333	7.83333	10.3333	11.6667	15.3333	15.1667	15.1667	15.6667	1.83333		S.E.M	0.333333	0.333333	0.288675	0.666667	0.333333	0.333333	0.333333
	15	10	9	10		mut	WT	9.571	0.186			Stdev.	1.25831	0.745356	1.06719	1.24722	1.46249	0.471405	1.24722	0.471405	1.21335	0.687184	0.745356
	16	10	10	9		mut	mt	9.125	0.174			S.E.M	0.513701	0.30429	0.435677	0.509175	0.597061	0.19245	0.509175	0.19245	0.495349	0.280542	0.30429							lfy
	13	10	10	9		Contrast																				Replication	d20	d22	d24	d26	d28	d30	d32
	15	10	10	9			Effect	P value											lfy							1	2	3	3	7	9	9	9
		9	10	9		LFY at Wapo1 WT	5.04762	< 0.0001				Replication	d15	d16	d17	d18	d19	d20	d21	d22	d23	d24	d25			2	1	2	3	7	9	9	10
		10	9	9		LFY at wapo1 mutant	0.446429	0.0856				1	1	2	3	2	4	5	6	7	9	9	9			3	2	2	4	5	11	9	10
				9		WAPO1 at Lfy WT	5.2619	<0.0001				2	1	2	3	2	3	6	6	8	10	9	9			Average	1.66667	2.33333	3.33333	6.33333	9.66667	9	9.66667	0.733333
				8		WAPO1 at lfy mutant	0.660714	0.012				3	1	2	3	3	4	5	6	6	9	10	9			Stdev.	0.57735	0.57735	0.57735	1.1547	1.1547	0	0.57735
Mean	14.8333	9.78571	9.57143	9.125								4	1	2	3	3	4	6	6	8	10	9	10			S.E.M	0.333333	0.333333	0.333333	0.666667	0.666667	0	0.333333
SD	0.937437	0.425815	0.646206	0.718795								5	1	1	3	2	3	5	5	7	10	9	9
n	12	14	14	16								6	1	2	2	2	4	5	7	6	9	10	9							wapo1
SEM	0.270615	0.113804	0.172706	0.179699								Average	1	1.83333	2.83333	2.33333	3.66667	5.33333	6	7	9.5	9.33333	9.16667	0.857143		Replication	d20	d22	d24	d26	d28	d30	d32
Tukey P < 0.05	a	b	b	b								Stdev.	0	0.372678	0.372678	0.471405	0.471405	0.471405	0.57735	0.816497	0.5	0.471405	0.372678			1	2	2	4	6	9	10	10
												S.E.M	0	0.152145	0.152145	0.19245	0.19245	0.19245	0.235702	0.333333	0.204124	0.19245	0.152145			2	1	3	4	6	9	10	10
																										3	2	2	4	8	9	10	10
												Repeated measures ANOVA														Average	1.66667	2.33333	4	6.66667	9	10	10	0.833333
												Test of hypothesis for between genotypes effects														Stdev.	0.57735	0.57735	0	1.1547	0	0	0
												Source	DF	Type III SS	Mean Sq.	F value	P > F									S.E.M	0.333333	0.333333	0	0.666667	0	0	0
												Genotype	1	420.844	420.844	530.2	<0.0001
												Error	10	7.938	0.794											Repeated measures ANOVA including WT, lfy, and wapo1.
												Test for time effect and differntial effect of time in different genotypes (genotype x time interactioninteraction between														Test of hypothesis for between genotypes effects
												Source	DF	Type III SS	Mean Sq.	F value	P > F	Adj P > F	Huynh-Feldt-Lecoutre Epsilon							Source	DF	Type III SS	Mean Sq.	F value	P > F
												Time	7	855.573	122.225	148.63	<0.0001	<0.0001	1.0574							Genotype	2	181.556	90.778	357.44	<0.0001
												Time x Genotype	7	100.74	14.391	17.5	<0.0001	<0.0001								Error	6	1.524	0.254
												Error (Time)	70	547.563	0.822											Test for time effect and differntial effect of time in different genotypes (genotype x time interactioninteraction between
												Conclusions														Source	DF	Type III SS	Mean Sq.	F value	P > F	Adj P > F	Huynh-Feldt-Lecoutre Epsilon
												1. There are significant differences between genotype														Time	6	1046.32	170.386	366.2	<0.0001	<0.0001	0.8679
												2. There is a significant variation in time														Time x Genotype	12	87.111	7.259	15.24	<0.0001	<0.0001
												3. There is a differential response of the genotypes with time (significnatly different rates)														Error (Time)	36	17.143	0.476
																										Repeated measures ANOVA including only lfy, and wapo1.
																										Test of hypothesis for between genotypes effects
																										Source	DF	Type III SS	Mean Sq.	F value	P > F
																										Genotype	1	0.5952	0.5952	3.57	0.1318
																										Error	4	0.6667	1.6667
																										Test for time effect and differntial effect of time in different genotypes (genotype x time interactioninteraction between
																										Source	DF	Type III SS	Mean Sq.	F value	P > F	Adj P > F	Huynh-Feldt-Lecoutre Epsilon
																										Time	6	455.238	75.873	160.67	<0.0001	<0.0001	0.6521
																										Time x Genotype	6	2.571	0.429	0.91	0.5061	0.4817
																										Error (Time)	24	11.333	0.472
																										Conclusions
																										1. There are significant differences among genotypes, but not between lfy and wapo1 mutants
																										2. There is a significant variation in time
																										3. There is a differential response of the genotypes with time, but not between lfy and wapo1 mutants.
