# Supplementary material for: LEAFY and WAPO1 jointly regulate spikelet number per spike and floret development in wheat
Source: Development. 2024 Jul 31;151(15):dev202803. doi: 10.1242/dev.202803 (PMC11317094; doi:10.1242/dev.202803)
Supplement: Table S7. Supporting data for Fig. S3. LFY expression in wheat from previously published RNAseq studies. [file develop-151-202803-TableS7.xlsx]

## Sheet: data S7 (Fig. S3)
Data S7. Supporting data for Fig. S3. LFY expression in wheat from previously published RNAseq studies.
LFY RNAseq data for Chinese Spring across five tissues and three developmental stages (Choulet et al. 2014, Science 345:1249721).Expression is in transcripts per million (TPM).
	Grain	Grain	Grain	Leaf	Leaf	Leaf	Root	Root	Root	Spike	Spike	Spike	Stem	Stem	Stem
seq_id	Z71	Z75	Z85	Z10	Z23	Z71	Z10	Z13	Z39	Z32	Z39	Z65	SZ30	Z32	Z65
Average LFY-A	0.01	0	0	0	0	0	0	0	0	0.29	0.01	0.05	0.08	0.02	0
Average LFY-B	0	0.01	0	0.01	0.01	0	0	0	0	1.14	0.01	0.07	0.32	0.16	0
Average LFY-D	0.01	0.01	0	0.01	0.03	0	0	0	0	0.66	0.08	0.03	0.32	0.05	0
S.E.M. LFY-A	0.01	0	0	0	0	0	0	0	0	0.08	0.01	0	0.02	0	0
S.E.M. LFY-B	0	0	0	0.01	0.01	0	0	0	0	0.35	0.01	0.02	0.02	0.01	0
S.E.M. LFY-D	0.01	0	0	0.01	0.01	0	0	0	0	0.17	0	0.02	0.03	0	0
LFY RNAseq data for Kronos at five early stages of spike development (VanGessel et al. 2022,Sci Rep 12:17224, supplementary data 1).
	Vegetative (W1.0)				Doulberidge (W2.0)				Glume primordia stage (W3.0)				Lemma primordia stage (W3.25)				Floret primordia stage (W3.5)
Replication	1	2	3	4	1	2	3	4	1	2	3	4	1	2	3	4	1	2	3	4
TraesCS2A02G443100	2.40755	1.68434	2.31343	2.34433	7.85494	8.60134	10.285	10.3155	25.9796	27.8519	27.7376	29.1278	20.7108	20.861	18.92	20.4181	16.0965	16.7244	14.5411	18.2513
TraesCS2B02G464200	4.43431	3.56742	4.13467	4.81225	10.9001	13.0776	10.7578	14.3824	29.5301	27.0715	28.377	31.0584	24.7857	26.112	24.2337	26.017	24.0938	24.9252	21.9645	27.5819
Average LFY-A	2.18741				9.2642				27.6742				20.2274				16.4033
Average LFY-B	4.23716				12.2795				29.0093				25.2871				24.6413
S.E.M. LFY-A	0.16883				0.6173				0.64681				0.445418				0.768105
S.E.M. LFY-B	0.262782				0.879269				0.847793				0.463152				1.16163
t-test between A and B	0.000599718				0.0308915				0.257172				0.00022218				0.0010389
TraesCS7A02G481600	0.959812	0.399712	0.696648	0.879114	1.06201	1.19615	1.15162	1.60798	0.81605	1.12834	1.10875	0.433639	2.04491	2.23279	2.85818	2.58652	1.77139	2.92053	2.07629	3.15425
TraesCS7B02G384000	1.69983	2.43115	3.11433	3.04778	5.1675	4.00139	3.43216	4.01836	4.39939	3.14882	2.38012	3.56062	5.29603	5.90043	5.70417	6.82421	4.78367	6.12835	4.67997	6.92027
Average WAPO-A1	0.733821				1.25444				0.871694				2.4306				2.48062
Average WAPO-B1	2.57327				4.15485				3.37224				5.93121				5.62807
S.E.M. WAPO-A1	0.124228				0.121104				0.162545				0.181434				0.330881
S.E.M. WAPO-B1	0.329266				0.363996				0.420786				0.323186				0.542523
t-test between A and B	0.00196311				0.000277959				0.00145504				8.01358e-05				0.0025702
