# Supplementary material for: LEAFY and WAPO1 jointly regulate spikelet number per spike and floret development in wheat
Source: Development. 2024 Jul 31;151(15):dev202803. doi: 10.1242/dev.202803 (PMC11317094; doi:10.1242/dev.202803)
Supplement: Table S8. Changes in the hybridization signal density of LFY, VRN1, FUL2 and FZP at the distal region of the developing spike between the double ridge (W2.5) and the lemma primordia stage (W3.25). Data supporting Fig. S8. [file develop-151-202803-TableS8.xlsx]

## Sheet: data S8 (Fig. S8)
Data S8. Changes in the hybridization signal density of LFY, VRN1, FUL2 and FZP at the distal region of the developing spike between the double ridge (W2.5) and the lemma primordia stage (W3.25). Data supporting Fig. S8.
In the figures presented in this spreadsheet, we delineated the regions used to quantify hybridization signal density (dots /100 μm2) using a yellow line to delineate the IM area and green and red lines to delineate the first and second lateral meristems, respectively. These lateral meristems are part of the new terminal spikelet at W3.25.
As an additional control, we quantified the hybridization signal of each target gene relative to the hybridization signal of the cell division gene CDC20, which showed a uniform distribution in the spike.
Finally, we compared the ratios of SQUAMOSA / LFY in each region measured. This ratios are independent of the normalization method used.
Imaging and image processing was performed as described before (Glenn et al., Theor. Appl. Genet, 2023:136-237). Dot density was determined using ImageJ and Polylux v1.9
Areas and counts obtained with Polylux								LFY double ridge stage (W2.0 to 2.5)						LFY lemma primordia stage (W3.25)
Normalization by area																						Normalization gene counts / CDC20 counts *100				Values used for normalization
LFY transcripts density (dots / 100 μm2)																						LFY transcripts / CDC20 transcripts * 100				CDC20 transcripts
Developmental stage	Section name	IM	IM+two lateral																			Developmental stage	Section name	IM	IM+two lateral	IM	IM+two lateral
Late double ridge	W2.5-B1-3	5.86253	6.7228																			Late double ridge	W2.5-B1-3	268.618	393.632	427	691
Late double ridge	W2.5-B2-5	4.36883	8.72091																			Late double ridge	W2.5-B2-5	260.484	294.256	124	679
Late double ridge	W2.5-C2-3	10.966	9.07052																			Late double ridge	W2.5-C2-3	366.983	449.165	421	838
Late double ridge	W2.5-D2-2	3.87014	3.51244																			Late double ridge	W2.5-D2-2	197.933	281.985	387	544
Lemma primordia	W3.25-A1-1	0.513758	0.818053																			Lemma primordia	W3.25-A1-1	39.0476	58.1569	210	803
Lemma primordia	W3.25-A1-2	1.77153	1.09026																			Lemma primordia	W3.25-A1-2	130.405	102.464	148	487
Lemma primordia	W3.25-A2-1	2.29868	2.37109																			Lemma primordia	W3.25-A2-1	46.0674	89.1111	534	1350
Lemma primordia	W3.25-A2-2	0.870405	1.94791																			Lemma primordia	W3.25-A2-2	35.6481	111.887	216	816
Mean	W2.5	6.26688	7.00667																			Mean	W2.5	273.505	354.76	339.75	688
Mean	W3.25	1.36359	1.55683																			Mean	W3.25	62.7921	90.4048	277	864
% reduction		0.782413	0.777808																			% reduction		0.770416	0.745166
SEM	W2.5	1.62256	1.27437																			SEM	W2.5	34.9318	40.1872	72.4539	60.0874
SEM	W3.25	0.408885	0.362794																			SEM	W3.25	22.6419	11.7208	87.0345	178.967
t-test		0.0262756	0.00626478																			t-test		0.00230658	0.000736219	0.599534	0.38717
								FUL2 double ridge stage (W2.0 to 2.5)						FUL2 lemma primordia stage (W3.25)
				Ratios are based on the same sections																						Ratios are based on the same sections
FUL2 transcripts density (dots / 100 μm2)				FUL2 / LFY																		FUL2 transcripts / CDC20 transcripts * 100				FUL2 / LFY
Developmental stage	Section name	IM	IM+two lateral	IM	IM+two lateral																	Developmental stage	Section name	IM	IM+two lateral	IM	IM+two lateral
Late double ridge	W2.5-B1-3	0.373136	0.392985	0.0636476	0.0584555																	Late double ridge	W2.5-B1-3	17.096	23.0101	0.0636443	0.0584559
Late double ridge	W2.5-B2-5	0.189351	0.28807	0.0433413	0.0330321																	Late double ridge	W2.5-B2-5	11.2903	9.72018	0.0433437	0.033033
Late double ridge	W2.5-C2-3	0.276833	0.226528	0.0252446	0.0249741																	Late double ridge	W2.5-C2-3	9.26366	11.2172	0.0252427	0.0249734
Late double ridge	W2.5-D2-2	0.176854	0.141987	0.0456969	0.040424																	Late double ridge	W2.5-D2-2	9.04393	11.3971	0.0456919	0.0404172
Lemma primordia	W3.25-A1-1	0.783134	0.844308	1.52433	1.03209																	Lemma primordia	W3.25-A1-1	59.5238	60.0249	1.52439	1.03212
Lemma primordia	W3.25-A1-2	2.11116	1.26507	1.19172	1.16033																	Lemma primordia	W3.25-A1-2	155.405	118.891	1.19171	1.16032
Lemma primordia	W3.25-A2-1	1.13064	1.20621	0.491868	0.508714																	Lemma primordia	W3.25-A2-1	22.6592	45.3333	0.49187	0.508728
Lemma primordia	W3.25-A2-2	1.17565	0.967864	1.35069	0.496873																	Lemma primordia	W3.25-A2-2	48.1481	55.6373	1.35065	0.497262
Mean	W2.5	0.254043	0.262392	0.0444826	0.0392214																	Mean	W2.5	11.6735	13.8361	0.0444806	0.0392199
Mean	W3.25	1.30015	1.07086	1.13965	0.799504																	Mean	W3.25	71.4341	69.9717	1.13965	0.799608
% increase		4.11782	3.08115	24.6201	19.3844																	% increase		5.11935	4.05717	24.6214	19.3878
SEM	W2.5	0.0455025	0.0528342	0.00785375	0.00714546																	SEM	W2.5	1.87689	3.08101	0.00785336	0.00714549
SEM	W3.25	0.284207	0.0991507	0.226356	0.173311																	SEM	W3.25	29.032	16.5946	0.226362	0.173253
t-Test		0.0109064	0.000364403	0.00289448	0.00465263																	t-Test		0.0857474	0.0158871	0.00289474	0.00464223
			Fold change	25.6201	20.3844
				Ratios are based on the same sections				VRN1 double ridge stage (W2.0 to 2.5)						VRN1 lemma primordia stage (W3.25)												Ratios are based on the same sections
VRN1 transcripts density (dots / 100 μm2)				VRN1 / LFY																		VRN1 transcripts / CDC20 transcripts * 100				VRN1 / LFY		(VRN1+FUL2) / LFY
Developmental stage	Section name	IM	IM+two lateral	IM	IM+two lateral																	Developmental stage	Section name	IM	IM+two lateral	IM	IM+two lateral	IM	IM+two lateral
Late double ridge	W2.5-B1-3	1.33402	1.34951	0.22755	0.200736																	Late double ridge	W2.5-B1-3	61.1241	79.0159	0.22755	0.200735	0.291194	0.259191
Late double ridge	W2.5-B2-5	0.554558	1.28765	0.126935	0.147651																	Late double ridge	W2.5-B2-5	33.0645	43.4462	0.126935	0.147648	0.170279	0.180681
Late double ridge	W2.5-C2-3	1.14981	0.877179	0.104852	0.0967066																	Late double ridge	W2.5-C2-3	38.4798	43.4368	0.104854	0.0967056	0.130097	0.121679
Late double ridge	W2.5-D2-2	0.581023	0.451061	0.15013	0.128418																	Late double ridge	W2.5-D2-2	29.7158	36.2132	0.150131	0.128422	0.195822	0.16884
Lemma primordia	W3.25-A1-1	0.595201	0.745222	1.15852	0.91097																	Lemma primordia	W3.25-A1-1	45.2381	57.4097	1.15854	0.987152	2.68293	2.01927
Lemma primordia	W3.25-A1-2	2.14787	1.83318	1.21244	1.6814																	Lemma primordia	W3.25-A1-2	158.108	172.279	1.21244	1.68136	2.40415	2.84168
Lemma primordia	W3.25-A2-1	0.962455	1.8724	0.4187	0.78968																	Lemma primordia	W3.25-A2-1	19.2884	70.3704	0.418699	0.789692	0.910569	1.29842
Lemma primordia	W3.25-A2-2	1.84258	2.25546	2.11692	1.15789																	Lemma primordia	W3.25-A2-2	75.463	129.657	2.11688	1.15882	3.46753	1.65608
Mean	W2.5	0.904852	0.991349	0.152367	0.143378																	Mean	W2.5	40.5961	50.528	0.152368	0.143378	0.196848	0.182598
Mean	W3.25	1.38702	1.67656	1.22664	1.13499																	Mean	W3.25	74.5244	107.429	1.22664	1.15426	2.36629	1.95386
% increase		0.532875	0.691195	7.05061	6.91605																	% increase		0.835755	1.12613	7.05053	7.05045	11.0209	9.70038
SEM	W2.5	0.198275	0.20837	0.0267112	0.021814																	SEM	W2.5	7.07687	9.64759	0.026711	0.0218137	0.0342344	0.0285345
SEM	W3.25	0.364423	0.324731	0.347635	0.197593																	SEM	W3.25	30.1328	26.7315	0.347628	0.191201	0.53491	0.330503
t-Test		0.289279	0.126084	0.0216308	0.00248153																	t-Test		0.315054	0.0921446	0.0216296	0.0019144	0.00674567	0.00176221
			Fold change	8.05061	7.91605
								FZP double ridge stage (W2.0 to 2.5)						FZP lemma primordia stage (W3.25)
FZP transcripts density (dots / 100 μm2)																						FZP transcripts / CDC20 transcripts * 100
Developmental stage	Section name	IM	IM+two lateral																			Developmental stage	Section name	IM	IM+two lateral
Late double ridge	W2.5-B1-3	0	0																			Late double ridge	W2.5-B1-3	0	0
Late double ridge	W2.5-B2-5	0	0																			Late double ridge	W2.5-B2-5	0	0
Late double ridge	W2.5-C2-3	0	0																			Late double ridge	W2.5-C2-3	0	0
Late double ridge	W2.5-D2-2	0	0																			Late double ridge	W2.5-D2-2	0	0
Lemma primordia	W3.25-A1-1	0.10649	0.0752993																			Lemma primordia	W3.25-A1-1	8.09524	5.35492
Lemma primordia	W3.25-A1-2	0.569103	0.303718																			Lemma primordia	W3.25-A1-2	41.8919	28.5421
Lemma primordia	W3.25-A2-1	0.121456	0.151754																			Lemma primordia	W3.25-A2-1	2.43446	5.7037
Lemma primordia	W3.25-A2-2	0.768694	0.383743																			Lemma primordia	W3.25-A2-2	31.4815	22.0588
Mean	W2.5	0	0																			Mean	W2.5	0	0
Mean	W3.25	0.391436	0.228628																			Mean	W3.25	20.9758	15.4149
% increase		NA	NA																			% increase		NA	NA
SEM	W2.5	0	0																			SEM	W2.5	0	0
SEM	W3.25	0.165321	0.0701893																			SEM	W3.25	9.38768	5.85929
Kruskal-Wallis		0.0139	0.0139																			Kruskal-Wallis		0.0139	0.0139
RNAseq VanGessel et al. 2022. Values are average TPM of four replications (complete developing spikes).
Gene	Gene	W1.0	W2.0	W3.0	W3.25	W3.5
FUL-A3	TraesCS2A02G174300	0.569533	6.89859	11.6566	12.479	11.8661
FUL-B3	TraesCS2B02G200800	0.256503	3.46816	7.27543	7.54557	7.25823
FUL-A2	TraesCS2A02G261200	0.374725	6.87706	23.3788	28.9723	31.0268
FUL-B2	TraesCS2B02G281000	0.0603482	2.02437	10.5138	13.854	14.1684
VRN-A1	TraesCS5A02G391700	8.12047	22.2563	28.1984	25.4681	22.404
VRN-B1	TraesCS5B02G396600	1.14986	11.4418	24.2802	25.6959	24.4082
LFY-A	TraesCS2A02G443100	2.18741	9.2642	27.6742	20.2274	16.4033
LFY-B	TraesCS2B02G464200	4.23716	12.2795	29.0093	25.2871	24.6413
Sum two genomes	TPM A+B	W1.0	W2.0	W3.0	W3.25	W3.5
	VRN1	9.27033	33.6981	52.4786	51.164	46.8122
	FUL2	0.435074	8.90143	33.8927	42.8264	45.1952
	FUL3	0.826036	10.3668	18.9321	20.0246	19.1243
	LFY	6.42458	21.5437	56.6835	45.5146	41.0447
