# Supplementary material for: LEAFY and WAPO1 jointly regulate spikelet number per spike and floret development in wheat
Source: Development. 2024 Jul 31;151(15):dev202803. doi: 10.1242/dev.202803 (PMC11317094; doi:10.1242/dev.202803)
Supplement: Table S9. Genes used in the sm-FISH experiments. Rice homologs and wheat gene identification numbers in Chinese Spring RefSeq v1.1. [file develop-151-202803-TableS9.xlsx]

## Sheet: data S9 genes
Data S9. Genes used in the sm-FISH experiments. Rice homologs and wheat gene identification numbers in Chinese Spring RefSeq v1.1.
Wheat name	Rice name	Selected wheat homeolog for probe design
LFY	APO2	TraesCS2A02G443100
WAPO1	APO1	TraesCS7B02G384000
VRN1	OsMADS14	TraesCS5A02G391700
FUL2	OsMADS15	TraesCS2A02G261200.2
FUL3	OsMADS18	TraesCS2B02G200800
SEP1-2	OsMADS1	TraesCS4B02G245700
SEP1-4	OsMADS5	TraesCS7A02G122000
SEP1-6	OsMADS34	TraesCS5A02G391800
SEP3-1	OsMADS7	TraesCS7B02G158600
SEP3-2	OsMADS8	TraesCS5A02G286800
PI1	OsMADS4	TraesCS1A02G264300
AP3-1	OsMADS16	TraesCS7A02G383800
AG1	OsMADS58	TraesCS1A02G125800
AG2	OsMADS3	TraesCS3A02G314300
FZP	FRIZZY PANICLE	TraesCS2A02G116900
