# Supplementary material for: LEAFY and WAPO1 jointly regulate spikelet number per spike and floret development in wheat
Source: Development. 2024 Jul 31;151(15):dev202803. doi: 10.1242/dev.202803 (PMC11317094; doi:10.1242/dev.202803)
Supplement: Table S10. Supporting data for Fig. S7. qRT-PCR expression of VRN1 and FUL2 in wildtype (WT) Kronos and loss-of-function lfy mutant. [file develop-151-202803-TableS10.xlsx]

## Sheet: data S10 (Fig. S7)
Data S10. Supporting data for Fig. S7. qRT-PCR expression of VRN1 and FUL2 in wildtype (WT) Kronos and loss-of-function lfy mutant.
	VRN1 transcript levels relative to ACTIN								FUL2 transcript levels relative to ACTIN
	Double ridge (W2.0)		Glume primordia (W3.0)		Stamen primordia (W4.0)				Double ridge (W2.0)		Glume primordia (W3.0)		Stamen primordia (W4.0)
	Wildtype	lfy	Wildtype	lfy	Wildtype	lfy			Wildtype	lfy	Wildtype	lfy	Wildtype	lfy
	0.723054	0.184477	0.540386	0.566656	17.0784	10.6511			0.145522	0.0215799	0.677578	0.614321	67.7797	55.2097
	0.432745	0.0917691	0.498777	0.611312	10.0789	11.1282			0.0511003	0.00457813	0.583769	0.364222	46.2737	51.0456
	0.207796	0.320677	0.430454	0.955893	11.2828	17.3466			0.0340172	0.063886	0.47698	0.811386	51.4629	79.9904
	0.178883	0.152463	0.733981	0.666508	11.2175	9.00465			0.0311376	0.00779682	0.74197	0.480298	49.8403	47.9377
Mean	0.385619	0.187347	0.550899	0.700092	12.4144	12.0326		Mean	0.0654443	0.0244602	0.620074	0.567557	53.8392	58.5458
SD	0.251955	0.0968454	0.130196	0.175356	3.15809	3.65758		SD	0.0541075	0.0272987	0.115411	0.192006	9.54309	14.6035
n	4	4	4	4	4	4		n	4	4	4	4	4	4
SEM	0.125978	0.0484227	0.0650982	0.087678	1.57904	1.82879		SEM	0.0270537	0.0136493	0.0577057	0.0960028	4.77154	7.30174
t-test	0.192198		0.220862		0.879633			t-test	0.224954		0.655721		0.608901
