# Supplementary material for: LEAFY and WAPO1 jointly regulate spikelet number per spike and floret development in wheat
Source: Development. 2024 Jul 31;151(15):dev202803. doi: 10.1242/dev.202803 (PMC11317094; doi:10.1242/dev.202803)
Supplement: Table S11. Supporting data for Fig. S11. qRT-PCR expression of MADS-box genes involved in floral development in wildtype (WT) Kronos and loss-of-function lfy mutant. [file develop-151-202803-TableS11.xlsx]

## Sheet: data S11 (Fig. S11)
Data S11. Supporting data for Fig. S11. qRT-PCR expression of MADS-box genes involved in floral development in wildtype (WT) Kronos and loss-of-function lfy mutant.
Each replicate is a pool of 12 meristems at the stamen primordia stage (~W4.0 in Waddington scale)
	Fig. S10A. Class-B MADS-box genes							Fig. S10B. Class-C MADS-box genes							Fig. S10C. Class-E MADS-box genes
	AP3-1			PI1				AG1			AG2				SEP1-2			SEP1-4			SEP1-6			SEP3-1			SEP3-2
	WT	lfy		WT	lfy			WT	lfy		WT	lfy			WT	lfy		WT	lfy		WT	lfy		WT	lfy		WT	lfy
	0.054686	0.00860631		5.90777	2.6208			0.656535	0.0716615		1.15099	1.55027			7.90451	10.7915		15.9106	22.7801		7.93987	8.70745		3.96246	2.82389		6.50809	4.59127
	0.0373872	0.00990444		6.85696	2.98409			0.903766	0.0831059		1.22305	1.23664			8.12803	10.5026		19.1704	19.0572		9.6555	7.66313		5.12593	2.68836		8.2901	5.03796
	0.0741767	0.00476592		9.47535	2.25927			1.19792	0.0643612		1.45276	1.20871			10.4284	9.32012		20.0082	19.2069		9.47729	8.22268		7.00826	2.31341		9.46194	4.02837
	0.0482219	0.00236665		6.91999	1.23274			0.832115	0.041641		1.27354	1.09127			8.65693	7.17904		19.686	16.2612		9.177	8.01884		5.30534	1.25359		7.71273	2.40711
Average	0.053618	0.00641083		7.29001	2.27423		Average	0.897585	0.0651924		1.27509	1.27172		Average	8.77947	9.44833		18.6938	19.3264		9.06241	8.15302		5.3505	2.26981		7.99321	4.01618
SD	0.0154527	0.00346826		1.5287	0.75475		SD	0.22556	0.0174938		0.128687	0.196089		SD	1.14367	1.64133		1.88725	2.67145		0.773976	0.435982		1.25529	0.711053		1.22876	1.1495
n	4	4		4	4		n	4	4		4	4		n	4	4		4	4		4	4		4	4		4	4
SE	0.00772634	0.00173413		0.764349	0.377375		SE	0.11278	0.00874691		0.0643433	0.0980446		SE	0.571837	0.820666		0.943626	1.33573		0.386988	0.217991		0.627646	0.355527		0.614381	0.574748
t-Test	0.000997572			0.00106823			t-Test	0.000322539			0.978054			t-Test	0.528561			0.712262			0.0865487			0.00525875			0.00323383
