# Supplementary material for: LEAFY and WAPO1 jointly regulate spikelet number per spike and floret development in wheat
Source: Development. 2024 Jul 31;151(15):dev202803. doi: 10.1242/dev.202803 (PMC11317094; doi:10.1242/dev.202803)
Supplement: Table S12. Supporting data for Fig. 6. Genetic interactions for SNS between LFY and VRN1 and between LFY and FUL2. [file develop-151-202803-TableS12.xlsx]

## Sheet: data S12 (Fig. 6)
Data S12. Supporting data for Fig. 6. Genetic interactions for SNS between LFY and VRN1 and between LFY and FUL2.
	Interactions for SNS between LFY and VRN1. Fig. 6A.						Interactions for leaf number between LFY and VRN1. Fig. 6B.						Interactions for days to heading between LFY and VRN1. Fig. 6C.						Interactions for SNS between LFY and FUL2. Exp1. Fig. 6D.						Interactions for SNS between LFY and FUL2. Exp2. Fig. 6D.
	WT	lfy	vrn1	lfy vrn1			WT	lfy	vrn1	lfy vrn1			WT	lfy	vrn1	lfy vrn1			WT	lfy	ful2	lfy ful2			WT	lfy	ful2	lfy ful2
	14	9	24	12			8	8	12	12			53	47	73	69			14	7	14	8			17	10	20	10
	14	6	23	13			8	8	11	12			52	55	69	73			13	9	15	9			15	10	19	10
	12	9	25	14			8	8	12	12			52	55	82	73			15	6	15	8			16	10	20	10
	12	9	23	13			8	8	11	11			51	47	70	73			12		14	7			17	11	20
	14	8	22	12			8	8	12	12			50	47	77	69			13		15	9			17	7	20
	13		21	11			8		12	11			51		79	74			11		14				18	8	19
	14		23	12			9		12	11			49		75	74			12						16	9	19
	14		20	12			8		12	11			50		78	75			13						17		19
	14			11			8			12			50			78			13						15		18
	14						9						51					Mean	12.8889	7.33333	14.5	8.2					19
	13						9						53					SEM	0.388889	0.881917	0.223607	0.41833					19
	13						8						53														18
Mean	13.4167	8.2	22.625	12.2222		Mean	8.25	8	11.75	11.5556		Mean	51.25	50.2	75.375	73.1111								Mean	16.4444	9.28571	19.1667	10
SEM	0.228908	0.583095	0.564975	0.323942		SEM	0.130558	0	0.163663	0.175682		SEM	0.391675	1.95959	1.59169	0.934589								SEM	0.337931	0.521641	0.207194	0
																														Combined Exp.1 and Exp. 2 LSMeans. Fig. 6D
	Mean	Lfy	lfy	Lfy effect			Mean	Lfy	lfy	Lfy effect			Mean	Lfy	lfy	Lfy effect			Mean	Lfy	lfy	Lfy effect			Mean	Lfy	lfy	Lfy effect		Mean	Lfy	lfy	Lfy effect
	Vrn1	13.4167	8.2	5.21667			Vrn1	8.25	8	0.25			Vrn1	51.25	50.2	1.05			Ful2	12.89	7.33	5.56			Ful2	16.4444	9.28571	7.15873		Ful2	14.667	8.024	6.643
	vrn1	22.625	12.2222	10.4028			vrn1	11.75	11.5556	0.194444			vrn1	75.375	73.1111	2.26389			ful2	14.5	8.2	6.3			ful2	19.1667	10	9.16667		ful2	17.048	9.297	7.751
	Vrn1 effect	9.20833	4.02222	Int eff.= 5.19			Vrn1 effect	3.5	3.55556	NS			Vrn1 effect	24.125	22.9111	NS			Ful2 effect	1.61	0.87	Int eff.= 0.74			Ful2 effect	2.72222	0.714286	Int eff.= 2.01		Ful2 effect	2.381	1.273	Int eff.= 1.11
	Maximum effect	14.425																	Maximum effect	7.17					Maximum effect	9.88095				Maximum effect	9.024
	LFY x VRN1 2 x 2 Factorial ANOVA for SNS. Contrasts have 1 df						LFY x VRN1 2 x 2 Factorial ANOVA for leaf number. Contrasts have 1 df						LFY x VRN1 2 x 2 Factorial ANOVA for DTH. Contrasts have 1 df						LFY x FUL2 2 x 2 Factorial ANOVA for SNS. Exp. 1. Contrasts 1 df						LFY x FUL2 2 x 2 Factorial ANOVA for SNS. Exp. 2. Contrasts 1 df					Combined experiments contrasts
	Contrast	Mean Square	F Value	Pr > F			Contrast	Mean Square	F Value	Pr > F			Contrast	Mean Square	F Value	Pr > F			Contrast	Mean Square	F Value	Pr > F			Contrast	Mean Square	F Value	Pr > F		Simple effects	Mean Square	F Value	Pr > F
	LFY	469.669	359.93	<.0001			LFY	0.380273	1.91	0.1771			LFY	21.1415	2.1	0.1575			LFY	173.286	165.82	<.0001			LFY	397.412	423.82	<.0001		LFY in Ful2-WT	277.9	223.62	<.0001
	VRN1	336.99	258.25	<.0001			VRN1	95.8348	481.4	<.0001			VRN1	4259.16	423.36	<.0001			FUL2	7.5691	7.24	0.0145			FUL2	17.61	18.78	0.0002		LFY in ful2-mut	320.617	257.99	<.0001
	Interaction	51.7779	39.68	<.0001			Interaction	0.00594177	0.03	0.864			Interaction	2.83674	0.28	0.5993			Interaction	0.683257	0.65	0.4288			Interaction	6.011	6.41	0.0175		FUL2 in Lfy-WT	50.038	40.26	<.0001
																														FUL2 in lfy-mut	6.94	5.58	0.0221
	Simple effects	Mean Square	F Value	Pr > F			Simple effects	Mean Square	F Value	Pr > F			Simple effects	Mean Square	F Value	Pr > F			Simple effects	Mean Square	F Value	Pr > F			Simple effects	Mean Square	F Value	Pr > F
	LFY in Vrn1-WT	96.048	73.61	<.0001			LFY in Vrn1-WT	0.220588	1.11	0.3009			LFY in Vrn1-WT	3.89118	0.39	0.5387			LFY in Ful2-WT	69.4444	66.45	<.0001			LFY in Ful2-WT	201.787	215.2	<.0001
	LFY in vrn1-mut	458.334	351.24	<.0001			LFY in vrn1-mut	0.160131	0.8	0.3769			LFY in vrn1-mut	21.7067	2.16	0.1523			LFY in ful2-mut	108.245	103.58	<.0001			LFY in ful2-mut	201.667	215.07	<.0001
	VRN1 in Lfy-WT	407.008	311.91	<.0001			VRN1 in Lfy-WT	58.8	295.37	<.0001			VRN1 in Lfy-WT	2793.68	277.69	<.0001			FUL2 in Lfy-WT	9.34444	8.94	0.0075			FUL2 in Lfy-WT	38.111	40.64	<.0001
	VRN1 in lfy-mut	52.0016	39.85	<.0001			VRN1 in lfy-mut	40.6349	204.12	<.0001			VRN1 in lfy-mut	1687.24	167.71	<.0001			FUL2 in lfy-mut	1.40833	1.35	0.2601			FUL2 in lfy-mut	1.071	1.14	0.2946
	LFY effect on SNS is stronger in vrn1 mutant																		LFY effect on SNS is stronger in ful2 mutant						LFY effect on SNS is stronger in ful2 mutant
	VRN1 effect on SNS is stronger in Lfy WT																		FUL2 effect on SNS is stronger in Lfy WT						FUL2 effect on SNS is stronger in Lfy WT
